# Supplementary material for: An anti-biofilm cyclic peptide targets a secreted aminopeptidase from P. aeruginosa
Source: Nat Chem Biol. 2023 Jun 29;19(9):1158–66. doi: 10.1038/s41589-023-01373-8 (PMC10449631; doi:10.1038/s41589-023-01373-8)
Supplement: Supplementary file 4 — Source Data Fig. 1: Statistical source data of Fig. 1d (mechanism of autoinhibition). Source Data Fig. 2: Statistical source data (kinetics of peptide degradation catalyzed by PaAP). Source Data Fig. 3: Statistical source data (structure-guided inhibitor design). Source Data Fig. 4: Statistical source data (PaAP in vivo assay). [file 41589_2023_1373_MOESM4_ESM.xlsx]

## Sheet: Figure 1
Figure 1d - Mechanism of autoinhibition
	[S] (mM)	PaAP			PaAP_T			PaAP_T E340A			PaAP_T R194A			PaAP_T Y466F
	5	5.30707	9.08723448*	8.11466282*	467.725	438.771	471.685	-0.151949	0.00533925	-0.126583	314.168	312.064	280.264	2.08002	0.669664	1.59868
	2.5	5.07321	5.0695	4.86533	365.024	384.822	426.892	-0.0855888	-0.129057	-0.154918	216.416	213.817	207.135	1.08851	1.12477	1.04496
	1.25	4.16251	4.03753	4.27387	222.974	226.562	228.666	-0.0965024	-0.0931367	-0.151701	132.027	134.131	130.419	0.70431	0.814188	0.731409
	0.625	3.04516	2.89544	3.07486	145.762	141.431	148.979	-0.138833	-0.114222	-0.172242	77.2613	83.2996	70.0846	0.372819	0.543947	0.375789
	0.3125	2.27676	1.95999	2.1889	82.4335	73.2275	80.7259	-0.19637	-0.140689	-0.156156	47.0571	45.3372	40.6352	0.467973	0.205279	0.148484
	0.15625	1.29429	1.12019	1.212	39.7319	41.7117	44.3597	-0.145267	-0.137719	-0.114184	25.8363	24.3143	27.6552	0.0406228	0.0790802	0.0694164
	0.078125	0.660507	0.675108	0.741679	16.8777	17.1747	22.78	-0.0947577	-0.108257	-0.125964	12.6212	13.8338	11.7191	0.00789317	-0.0172118	0.0478614
	0.039063	0.392246	0.381233	0.416127	9.81604	11.9852	12.2697	-0.183997	-0.116535	-0.145638	10.0969	7.19035	6.03588	-0.327037	-0.0261208	-0.0174098
	0.019531	0.205156	0.222726	0.268261	6.05321	6.62363	7.39451
	0.009766	0.114061	0.113652	0.119171	4.21324	4.40874	4.69458
	0.004883	0.0936317	0.0942009	0.0695154	2.81749	3.2815	3.38297
	0.002441	-0.0239926	0.0596907	0.0643803	2.67024	2.52052	2.41906
		Values excluded from analysis

## Sheet: Figure 2
Figure 2- Kinetics of peptide degradation catalysed by PaAP
	b. ERWGHDFIK
	Time (minutes)	P0			P-1			P-2			P-3			P-4			P-5			P-6
	0	472729	388218	391107	43068.5	32174.2	28381.5	57088.7	41947.6	32420.2	17785.8	14157.5	12451.4	10369.3	8773.7	8035.19	17652.3	15029.5	13734.5	2516.66	2129.69	1795.57
	5	463970	401514	388992	45055.5	32987.2	28918.4	78764.8	52894.7	43259.2	20646.4	13391.3	14134.2	11057	8997.05	8112.09	19070.2	14540.7	14541	1820.4	3244.54	2818.41
	10	456641	389333	386619	46200.1	33493.7	30532.4	100154	65857	58766.5	24158.2	16948.3	15814.6	11617.7	8635.7	8776.91	19080.8	15341.8	15115.4	2351.22	2812.88	2537.63
	30	422990	361623	355988	49387.8	34427.8	31026.3	159456	125427	112555	36386.4	17520.2	22572.5	14302.1	10439	9782.95	19814.5	16559.4	16216.6	1769.78	2717.74	2535.1
	60	374560	318426	323916	47802.7	38259.4	31749	243018	184117	167111	70393.2	46048.4	39562.6	18533.6	9970.49	9303.81	22957.8	17919.4	16898.5	2741.23	2387.56	2507.84
	90	323540	290204	288024	43476.2	33898.5	31738.1	305291	234234	210114	118933	75777.2	66072.2	27281.3	18489	16614.5	25598.9	20080.8	18244.6	2795.47	2492.34	2518.58
	120		238229	257847	36341.4	29646.9	29579.6	322839	267615	251156	147748	111758	100942	31515.6	24291	22693.3	24995.7	20196	20034.1	2395.89	2519.14	2634.31
	1220	623.109	431.795	326.884	179.58	104.035	127.645	4508.24	2835.7	2520.04	3416.87	2721.49	2485.05	325485	291721	284072	87877.4	63483.9	71355.7	3339.86	2601.22	2481.77
	c. ERLGHDFIK
	Time (minutes)	P0			P-1			P-2			P-3			P-4			P-5			P-6			P-7
	0	242839	266621	225820	17032	18774.6	13196	8151.22	13829.1	13277.4	388953	348922	353185	99060.3	79985.3	88998.1	62020.2	59011.8	55218	12187.9	11480.6	10298.9	58636.34*	50593.41*
	5	120859	126339	82871.9	7632.06	6770.32	3679.63	10365.5	12477.4	10888.8	436446	427214	408538	233595	214744	233036	62547.6	60036.9	57306.2	12800.2	12690.7	11935.5	56558.5	56699.7
	10	45005.2	53825.2	41072.7	1941.45	2327.28	1658.07	8714.23	11764.4	8472.98	371874	388249	353192	360720	325077	332209	76997.4	67157.9	68210.4	15147.7	13149.3	12939	52566.2	52897.7	53614.6
	30	28627.8	28689.7	21100.6	842.316	902.406	639.815	8311.77	6909.08	6623.18	106760	192614	111193	523701	484589	456661	111250	93190.2	87291.5	18993.4	16995.1	15320.6	39126.1	40953.6	49427.5
	60	29596.5	28748.7	27907.5	908.847	825.457	839.281	8695.41	8966.65	9621.6	14130.8	31173.1	15573.9	543948	537853	524464	145532	124220	128669	23881	21032.5	21539.2	40899.9	37829.7	37513.7
	90	29084.8	28644.1	25592.5	1075.66	908.757	873.706	5302.05	7359.36	5509.38	8295.92	10254.8	6972.57	522067	527029	502578	177041	143566	143110	30457.8	24915.3	25105.7	45445.6	43038.9	37611.1
	120	30548.5	27618.8	28168.1	997.315	961.32	922.743	6401.83	6657.12	5214.35	7443.51	7059.37	6464.09	529471	527777	510056	193272	161892	166590	33291	27014.5	27895	50631.3	45038.8	44788.1
	180	31516.5	29951.1	28383.1	989.372	980.238	883.051	9816.35	6991.98	11848.6	7519.86	7254.76	6384.21	520136	525530	508918	222827	202406	194393	37894.7	33327.6	31958.2	57451.1	51189.1	51318.2
	1220	25934	29596.2	25678.6	635.173	694.578	616.379	17542.1	18315.6	18088.4	19691.5	20645.9	19066.9	260481	322573	270044	411411	421158	400270	106649	108564	101097	133043	132046	125553
	d. ERWGHDFIK-NH3
	Time (minutes)	P0			P-1			P-2			P-3			P-4			P-5			P-6			P-7
	0	747781	703178	683749	180843	167818	145500	506344	434568	403524	58763.6	36591.1	39831.6	18127.2	14436.5	16340.5	160953	147145	127218	22053.8	12499.9	19047.4	24312.3	17910.7	17430.3
	5	717720	659374	657747	167959	143196		552206	545610		98846.4	84815.1	68208.1	34592.4	31047.5	28631.8	149927	135566	139115	22169.8	13419.4	12729.5	24227.1	20390.9	20508.3
	10	666366	611681	573626	150783	142528	138646	686930		633778	168260	170287	183172	43126.2	41562	32209.8	144203	138664	124955	16618.7	22165.3	21895	37056.2	32778.1	33359.3
	30	456167	415831	416655	96257.1	89320.5	100180	868418	778063	797560	430507	418574	400369	234313	225567	192702	144114	149457	128389	31042.2	29483.5	21299.3	63510.3	62446.4	59674.5
	60	206401	213826	168991	36946.9	38064.1	27464.1	681383	647793	570049	504017	491759	449813	606845	558593	560817	331994	292934	307985	65565	49719.6	55160.7	108354	91983.1	96939.3
	90	48119.3	55308.2	38290.8	9203.19	10007.6	7348.92	367397	373271	300200	387944	369235	324487	769746	736460	722601	493399	462635	456437	104673	96602.9	96990.2	152927	145030	144838
	120	7764.71	8223.82	5808.71	2606.64	3209.23	2111.81	150609	151713	169084	468.907	217030	182417	744461	739750	716603	508499	502337	485331	116588	110871	115887	165234	167781	153351
	180	323.386	411.426	320.297	477.628	915.868	550.309	6648.49	10084.5	6575.99	33574.3	42344.3	30794.6	509712	559288	503184	385971	390730	368617	88850.9	91180.2	79813.2	120816	126704	116853
	1220	4175.44	4685.13	80.92	452.392	20103.7	460.368	56398.2	73835.1	48148.4	29981.6	19906.1	847.76	52711.8	1217.13	897.753	6510.15	5961.98	5952.87	3694.38	1992.06	3600.53	6257.22	4660.53	4441.98

## Sheet: Figure 3
Figure 3 - Structure guided inhibitor design
	c. Ki cyclic-ERWGHDFIK
		[S] (mM)	1000 nM			500 nM			250 nM			100 nM			50 nM			25 nM			10 nM
	Slope	4	22.582	23.0769	22.8789	43.5925	43.6049	48.4182	98.5069	63.3409	80.429	146.009	96.0445	99.5587	230.027	230.027	230.027	289.915	232.502	244.257	315.529	303.898	273.83
		2	17.9666	20.6764	19.3772	27.7418	26.8014	24.537	65.6795	67.0406	54.7412	114.16	86.4054	79.5628	176.572	176.572	176.572	210.105	180.78	185.11	219.385	229.408	227.305
		1	11.0274	10.4372	9.60569	17.8181	18.6348	0	33.8297	33.4584	27.7047	63.8977	52.0561	51.3755	114.617	114.617	114.617	111.301	107.441	114.147	153.434	151.701	153.31
		0.5	5.97649	6.68674	5.52733	9.7616	10.1229	9.62178	19.8474	21.4436	18.7214	36.7375	31.1446	30.1547	69.602	69.602	69.602	68.2038	61.8437	61.3859	86.4549	85.2052	80.4908
		0.25	3.63539	4.1922	5.05341	3.04516	3.96329	5.29594	12.0309	10.8616	10.7292	19.538	16.1477	16.6055	37.1706	37.1706	37.1706	38.0862	33.5822	31.2931	43.2584	42.1077	40.4743
		0.125	1.67911	4.00907	4.1291	2.67643	2.25449	3.9237	5.41596	6.58528	5.30212	9.8012	9.59084	8.73087	20.4413	20.4413	20.4413	19.6989	17.583	22.4459	23.5224	19.7113	19.637
		0.0625	0.624624	2.87564	2.7086	0.642442	1.05325	1.83131	2.841	3.90637	3.36812	5.25139	3.72077	4.22438	11.5249	11.5249	11.5249	10.9198	9.47948	9.6688	12.1497	11.8354	15.1825
		0.03125	0.69008	2.21984	2.34853	-0.340895	0.315034	1.2683	1.788	2.32254	1.92163	2.54032	2.0429	2.01567	5.94803	5.94803	5.94803	5.89359	4.68591	5.07692	6.20417	5.8478	5.76366
	d. Ki linear ERWGHDFIK
		[S] (mM)	100 μM			50 μM			25 μM			10 μM			5 μM			1 μM
	Slope	4	61.8313	63.972	50.5094	81.3941	82.5449	61.3735	157.764	157.641	123.551	242.153	233.244	209.115	244.875	240.668	225.201	291.524	268.014	241.411
		2	38.6801	37.22	41.7859	58.0945	62.2891	43.8276	83.8441	81.2827	58.2058	183.502	182.636	149.35	181.646	174.716	170.509	200.701	204.537	171.128
		1	22.1736	23.0274	17.6325	57.4139	34.9557	26.1208	44.6938	49.4576	37.8759	125.469	113.021	101.823	96.3415	104.397	108.74	121.633	131.285	109.532
		0.5	11.4246	12.4479	9.50423	21.0971	19.6494	15.7888	21.3817	24.5618	19.0802	78.3873	67.5108	53.8255	59.2205	59.9629	55.5826	67.9068	67.7954	67.0654
		0.25	7.22994	6.8674	5.4469	11.9777	10.1576	8.79027	12.344	13.4378	10.2466	41.2291	35.2155	27.5686	32.4809	31.8746	26.7767	41.2291	37.1458	30.365
		0.125	4.01526	2.52794	3.9868	5.82306	6.15838	3.69602	7.36482	6.59022	5.06455	20.5527	17.7562	12.5469	9.58094	8.77789	8.69623	21.4683	20.3052	17.979
		0.0625	2.15797	1.24232	1.93401	2.89668	3.38668	2.14188	2.21489	3.84822	3.24314	10.7911	9.32852	6.19055	8.21241	8.31635	7.35492	11.2093	10.8987	10.6018
		0.03125	1.22302	2.08868	1.21126	0.786595	0.813446	0.522417	2.36956	3.2716	1.83131	5.75995	5.37018	3.77892	4.56342	4.81213	4.44834	5.82677	6.21406	5.70674
	e. IC50 modified ERWGHDFIK
	log(I)	Ac-ERWGHDFIK			ERWGHDFIK-NH3			ERWGHDFIK (linear)			ERWGHDFIK (head-to-tail)
	2.39794	1.72731	1.94378	1.77952	36.7024	39.9464	37.7748				37.6478	35.5307	32.0024
	2	2.45703	2.349	2.53855	71.9303	76.8365	72.5737	11.4156	11.076	9.94527	68.1564	67.5684	61.9818
	1.69897	3.46787	3.7992	3.49679	90.5898	93.2172	95.2547	11.9269	11.4231	10.3856	85.1514	85.6807	79.6236
	1.39794	4.43775	4.52209	4.70281	96.4075	101.34	94.2091	12.1918	12.9158	12.1508	95.7365	95.8542	103.44
	1	6.15663	6.57831	7.80321	99.2493	105.174	106.059	26.522	23.891	21.9729	101.558	102.323	97.1479
	0.69897	7.75904	8.42972	9.60643	100.054	101.233	108.07	56.7981	56.8354	45.9385	96.6774	96.207	104.322
	0.39794	10.4257	10.2008	11.7831	100.885	102.922	101.877	85.0852	79.5995	67.4338	100.735	102.44	95.9718
	0	14.1847	14.0241	15.9398	100.509	101.823	100.804	96.6538	93.9669	90.0485	101.617	102.323	98.6769
	-0.30103	21.8755	21.5663	25.7068	101.126	105.737	97.1046	112.924	94.3774	92.6981	93.6783	96.7951	93.6195
	-0.60206	31.9277	31.253	35.5141	99.866	101.85	100.456				99.853	100.676	98.5004
	-1	57.8715	59.5181	63.1727	101.475	103.619	100.617				98.7357	97.5007	102.499
	-1.30103		96.8273	103.173	101.126	99.5174	100.483				86.6216	85.5631	74.2723

## Sheet: Figure 4
Figure 4 - PaAP in vivo assays
	a. growth curve
		WT				ΔPaAP				ΔPaAP_PaAPoex				WT				ΔPaAP				ΔPaAP_PaAPoex
	0	0.1603	0.16	0.1615	0.1614	0.1556	0.1588	0.1619	0.1731	0.1672	0.1725	0.1701	0.1679	0.1493	0.1542	0.15	0.1517	0.1604	0.1686	0.157	0.1642	0.1665	0.1694	0.1644	0.1686
	20.0002	0.1583	0.1566	0.1573	0.1583	0.1557	0.158	0.1618	0.1693	0.1673	0.1648	0.1675	0.1695	0.1499	0.152	0.1504	0.1512	0.1595	0.1609	0.1566	0.1639	0.1663	0.1676	0.1652	0.1678
	40.0006	0.1684	0.1643	0.1638	0.1655	0.1654	0.1655	0.1682	0.1756	0.1803	0.1745	0.176	0.1782	0.1609	0.1611	0.1578	0.1567	0.1708	0.1705	0.1637	0.1683	0.1798	0.18	0.1775	0.1783
	60.0011	0.18	0.1756	0.1732	0.1742	0.1776	0.1759	0.1787	0.1831	0.194	0.1874	0.1885	0.1896	0.1725	0.1712	0.1662	0.1644	0.1813	0.1796	0.1719	0.1763	0.1931	0.1932	0.1885	0.1905
	80.0013	0.1906	0.1856	0.1838	0.183	0.1878	0.1864	0.1885	0.1917	0.2078	0.2	0.2014	0.2018	0.1827	0.1804	0.1743	0.1731	0.1909	0.1886	0.1802	0.1849	0.2051	0.2052	0.1996	0.2021
	100.002	0.2043	0.1985	0.1962	0.1953	0.198	0.1973	0.1989	0.2022	0.223	0.2154	0.2169	0.218	0.1959	0.1927	0.1862	0.1853	0.2007	0.1984	0.19	0.1944	0.2179	0.2172	0.2118	0.2148
	120.002	0.2244	0.2195	0.218	0.2176	0.2061	0.2056	0.2073	0.211	0.2372	0.2302	0.2303	0.2306	0.2108	0.2075	0.2005	0.2003	0.2092	0.2067	0.1982	0.2034	0.2292	0.2295	0.2231	0.2254
	140.002	0.2397	0.2346	0.2327	0.2321	0.2114	0.2112	0.2126	0.2175	0.2513	0.2429	0.2437	0.2439	0.2206	0.2175	0.2105	0.2101	0.2146	0.213	0.2047	0.2097	0.2362	0.2369	0.2304	0.2324
	160.003	0.2543	0.2482	0.246	0.2453	0.2154	0.2153	0.2171	0.2218	0.2651	0.2557	0.2558	0.2554	0.2286	0.2247	0.2182	0.2178	0.2182	0.2167	0.2089	0.2137	0.2402	0.2406	0.2344	0.2356
	180.003	0.268	0.261	0.2584	0.2565	0.2167	0.2169	0.2191	0.2227	0.2788	0.2668	0.2648	0.2649	0.2341	0.2314	0.2251	0.2248	0.22	0.2184	0.211	0.2153	0.2429	0.244	0.2369	0.2375
	200.003	0.2812	0.2734	0.2699	0.2663	0.2178	0.218	0.2199	0.2228	0.2944	0.2804	0.277	0.2765	0.2358	0.2333	0.2271	0.2271	0.2206	0.2185	0.2116	0.2164	0.2449	0.2447	0.2378	0.2386
	220.003	0.2941	0.2866	0.2837	0.2797	0.2192	0.2194	0.2203	0.2239	0.3142	0.2966	0.2925	0.2934	0.2383	0.2341	0.2286	0.2283	0.2205	0.2185	0.2122	0.2173	0.2484	0.2475	0.2391	0.2399
	240.004	0.3096	0.3007	0.298	0.2945	0.221	0.2206	0.2222	0.2247	0.3394	0.3185	0.3141	0.3139	0.2403	0.2362	0.2309	0.2309	0.221	0.2201	0.2135	0.2191	0.2524	0.2504	0.2421	0.2426
	260.004	0.3289	0.3188	0.3166	0.3142	0.2235	0.2231	0.2242	0.2267	0.3728	0.3472	0.3405	0.3413	0.2433	0.2391	0.2341	0.2349	0.2226	0.2213	0.2161	0.223	0.2555	0.2541	0.2455	0.2497
	280.005	0.3529	0.3437	0.3423	0.3423	0.2294	0.2261	0.2274	0.2303	0.4157	0.3868	0.3765	0.3794	0.2469	0.2433	0.2389	0.2399	0.2252	0.2242	0.2193	0.2289	0.2632	0.2586	0.2515	0.2545
	300.005	0.386	0.3791	0.3781	0.3778	0.2317	0.2308	0.2321	0.2354	0.4697	0.4381	0.4259	0.4294	0.2522	0.2483	0.2455	0.247	0.2274	0.2276	0.2246	0.2326	0.2697	0.2676	0.2582	0.2629
	320.005	0.4286	0.4169	0.4185	0.4273	0.2391	0.2361	0.2378	0.248	0.5018	0.4892	0.4843	0.48	0.259	0.2557	0.2537	0.2562	0.2317	0.2324	0.2299	0.2427	0.2792	0.274	0.2683	0.2741
	340.005	0.4595	0.4452	0.4473	0.4595	0.2453	0.2445	0.2459	0.2507	0.5242	0.5266	0.5234	0.5139	0.2683	0.2656	0.2645	0.2681	0.2374	0.2405	0.2385	0.2499	0.2901	0.2873	0.2805	0.2882
	360.006	0.481	0.4667	0.471	0.4871	0.2528	0.2537	0.2569	0.2629	0.5403	0.5532	0.5553	0.5428	0.2811	0.278	0.2778	0.2828	0.2449	0.2493	0.2499	0.2633	0.3078	0.3071	0.299	0.3072
	380.006	0.4992	0.4851	0.4914	0.5045	0.265	0.2693	0.2708	0.2802	0.553	0.5749	0.5769	0.5601	0.2985	0.2949	0.2961	0.3021	0.2558	0.2618	0.2623	0.284	0.3364	0.3317	0.3219	0.3331
	400.006	0.514	0.5032	0.5101	0.5236	0.2787	0.2841	0.29	0.302	0.564	0.5909	0.595	0.5782	0.3228	0.3155	0.3195	0.3262	0.2698	0.2765	0.2798	0.3012	0.3686	0.3677	0.3501	0.3632
	420.007	0.5249	0.517	0.5255	0.5389	0.2969	0.308	0.3158	0.3309	0.5705	0.6028	0.6083	0.5884	0.3548	0.3437	0.3485	0.3593	0.287	0.2975	0.3013	0.3269	0.4055	0.406	0.3865	0.4048
	440.007	0.5383	0.5298	0.5395	0.5504	0.3225	0.3368	0.3485	0.3708	0.5792	0.6142	0.6193	0.6041	0.403	0.3791	0.387	0.3986	0.313	0.3221	0.3301	0.3611	0.4299	0.4306	0.4309	0.4492
	460.007	0.5478	0.5392	0.5497	0.5636	0.3555	0.3801	0.3923	0.4248	0.5896	0.627	0.6309	0.6081	0.4388	0.4223	0.4337	0.4463	0.3474	0.3521	0.362	0.3988	0.4465	0.455	0.4795	0.4987
	480.008	0.5564	0.5493	0.56	0.5749	0.3942	0.4241	0.4383	0.4602	0.5957	0.6344	0.6402	0.6188	0.4636	0.4717	0.4836	0.4983	0.3934	0.3903	0.4059	0.4422	0.4643	0.4691	0.5332	0.5534
	500.008	0.5647	0.5561	0.5692	0.5847	0.4485	0.4501	0.4654	0.4839	0.604	0.6473	0.6492	0.6242	0.4816	0.5251	0.5368	0.5513	0.4232	0.4347	0.4482	0.4907	0.4825	0.4823	0.5803	0.5956
	520.008	0.5719	0.565	0.5771	0.5982	0.5009	0.4753	0.4868	0.5027	0.6105	0.655	0.6586	0.6348	0.5005	0.5716	0.5759	0.5884	0.4438	0.4849	0.494	0.5269	0.4958	0.5118	0.6155	0.6293
	540.008	0.5825	0.5721	0.5855	0.602	0.531	0.497	0.5049	0.5166	0.6215	0.6591	0.665	0.6402	0.516	0.6024	0.6051	0.6157	0.4649	0.5239	0.5294	0.5545	0.5178	0.5187	0.646	0.6579
	560.008	0.5877	0.5811	0.5922	0.6096	0.5536	0.5117	0.5197	0.5305	0.6226	0.6673	0.6711	0.6506	0.5305	0.6257	0.6308	0.6412	0.4783	0.5523	0.5536	0.5759	0.5228	0.5295	0.6689	0.6809
	580.009	0.5962	0.5863	0.5993	0.6165	0.5686	0.5229	0.533	0.5424	0.6303	0.6725	0.6778	0.6533	0.5438	0.6477	0.6532	0.6621	0.4968	0.5736	0.577	0.5944	0.5305	0.5387	0.6931	0.7038
	600.009	0.6016	0.5931	0.6059	0.6216	0.5817	0.5365	0.5446	0.5542	0.6355	0.6804	0.6834	0.6602	0.5587	0.6691	0.6766	0.6834	0.5108	0.5889	0.5914	0.609	0.5391	0.5506	0.7166	0.7226
	620.01	0.6087	0.5995	0.613	0.6306	0.5939	0.5447	0.5545	0.563	0.642	0.6858	0.688	0.6656	0.5681	0.6885	0.6958	0.7054	0.5207	0.6056	0.6082	0.6232	0.5473	0.5594	0.7287	0.7392
	640.01	0.6159	0.6068	0.6188	0.6345	0.6024	0.5529	0.5644	0.5718	0.6495	0.6895	0.6951	0.6718	0.5787	0.7049	0.7152	0.7232	0.5361	0.6199	0.6189	0.636	0.5533	0.5631	0.7422	0.7522
	660.01	0.6225	0.6147	0.6256	0.6423	0.6116	0.5619	0.5711	0.5809	0.6551	0.6929	0.7009	0.6795	0.5877	0.7175	0.7309	0.7392	0.5469	0.6347	0.634	0.6482	0.5613	0.572	0.7511	0.7707
	680.011	0.6314	0.6205	0.6327	0.6498	0.619	0.5696	0.5779	0.5853	0.6625	0.7047	0.7073	0.6842	0.5931	0.7355	0.7414	0.7511	0.5565	0.644	0.6468	0.6593	0.5667	0.5784	0.7604	0.7731
	700.011	0.6367	0.626	0.639	0.6544	0.6241	0.5739	0.5837	0.5894	0.6727	0.7073	0.712	0.6889	0.6067	0.7376	0.7484	0.7619	0.5631	0.6508	0.654	0.6693	0.5784	0.5813	0.7681	0.7858
	720.011	0.6438	0.6339	0.645	0.6607	0.631	0.5809	0.5889	0.594	0.6816	0.716	0.7187	0.6949	0.6139	0.7454	0.7557	0.7694	0.5883	0.6584	0.6569	0.6752	0.5792	0.5918	0.7742	0.7874
	740.011	0.6495	0.6405	0.6517	0.6682	0.6365	0.5839	0.5944	0.6025	0.6838	0.7187	0.7238	0.6984	0.6183	0.7505	0.7595	0.7763	0.5775	0.6616	0.6643	0.6833	0.5924	0.5965	0.7797	0.7955
	760.012	0.6561	0.6454	0.6576	0.6724	0.6422	0.5904	0.5994	0.6045	0.6927	0.7261	0.7307	0.7041	0.6349	0.756	0.767	0.7812	0.585	0.6653	0.6729	0.6891	0.5942	0.5996	0.787	0.7982
	780.012	0.6617	0.6518	0.6642	0.6785	0.6483	0.5979	0.605	0.6107	0.6972	0.7348	0.7369	0.7138	0.6354	0.7656	0.7713	0.7879	0.6173	0.6717	0.6729	0.6941	0.5975	0.6062	0.7915	0.8037
	800.012	0.6683	0.6557	0.6696	0.6842	0.6533	0.6045	0.6092	0.6148	0.7043	0.7385	0.7403	0.7219	0.6467	0.765	0.7745	0.791	0.5944	0.6771	0.6788	0.6965	0.6031	0.6157	0.7966	0.8066
	820.013	0.6752	0.6615	0.6762	0.6894	0.6588	0.6089	0.6133	0.6182	0.7128	0.7475	0.7477	0.7252	0.6543	0.7728	0.7805	0.7968	0.601	0.6815	0.6848	0.7034	0.6105	0.6177	0.803	0.8152
	840.013	0.6807	0.6698	0.6816	0.6975	0.6653	0.62	0.6193	0.6241	0.7218	0.7491	0.7543	0.73	0.6505	0.7801	0.7831	0.7998	0.6057	0.686	0.6886	0.7101	0.6139	0.6242	0.8057	0.8181
	860.013	0.685	0.6731	0.6857	0.7015	0.6676	0.6169	0.6236	0.6301	0.7239	0.7549	0.7604	0.7397	0.6606	0.7788	0.79	0.8062	0.6122	0.6898	0.6937	0.7139	0.6183	0.6309	0.8099	0.8242
	880.013	0.6969	0.6779	0.6921	0.7079	0.6733	0.6233	0.6296	0.6335	0.7322	0.7623	0.7647	0.7403	0.6674	0.7831	0.7938	0.8109	0.6148	0.6958	0.6979	0.7173	0.6246	0.6339	0.8165	0.8275
	900.013	0.7039	0.6844	0.6971	0.7117	0.6813	0.6305	0.6349	0.6349	0.7361	0.7687	0.772	0.7476	0.6737	0.7886	0.7999	0.8155	0.6191	0.7002	0.7027	0.7218	0.63	0.6434	0.8216	0.8327
	920.014	0.7114	0.6901	0.7041	0.7163	0.6852	0.633	0.638	0.6428	0.7462	0.7713	0.7766	0.7542	0.674	0.7901	0.8054	0.8179	0.6271	0.7032	0.7093	0.7231	0.6358	0.6598	0.825	0.8356
	940.014	0.7127	0.6956	0.7094	0.722	0.6886	0.6412	0.6432	0.6466	0.7474	0.7787	0.7811	0.7609	0.6826	0.7971	0.8062	0.8236	0.6315	0.705	0.7087	0.7268	0.6456	0.6554	0.8295	0.8397
	960.014	0.7163	0.7007	0.7146	0.7245	0.6948	0.645	0.6478	0.6469	0.7554	0.7852	0.7884	0.7629	0.6825	0.8018	0.8116	0.8273	0.6338	0.7103	0.7157	0.7323	0.6546	0.6585	0.8346	0.8459
	980.015	0.7302	0.707	0.7218	0.7302	0.7016	0.6499	0.6518	0.6522	0.7602	0.7856	0.7933	0.7709	0.692	0.8038	0.8161	0.8336	0.6386	0.7113	0.7165	0.7354	0.6553	0.6665	0.8404	0.847
	1000.01	0.7278	0.7129	0.7258	0.7365	0.6979	0.652	0.6569	0.6561	0.7665	0.7922	0.7981	0.7738	0.701	0.8067	0.8202	0.8348	0.6423	0.7205	0.7203	0.739	0.6587	0.7002	0.845	0.8532
	1020.02	0.739	0.7184	0.7311	0.7416	0.7045	0.6559	0.6584	0.6613	0.7692	0.7968	0.8024	0.7806	0.7009	0.8109	0.8215	0.84	0.6483	0.7222	0.7209	0.7432	0.6649	0.6883	0.8451	0.8565
	1040.02	0.7434	0.723	0.7374	0.7466	0.7087	0.6598	0.6627	0.6655	0.7755	0.8008	0.8044	0.7891	0.7131	0.8148	0.8241	0.8434	0.6576	0.7195	0.7236	0.7484	0.6704	0.6772	0.8502	0.8605
	1060.02	0.744	0.7289	0.7408	0.7543	0.7073	0.6616	0.6661	0.6684	0.7783	0.8056	0.8125	0.7906	0.7181	0.8196	0.8292	0.8458	0.6546	0.726	0.7275	0.7444	0.6743	0.6836	0.854	0.8618
	d. Biofilm biomass +/- cyclic-ERWGHDFIK
		Live																																								Dead
	24 Hr	83.01	87.73	86.2	86.09	84.74	83.8	84.75	78.28	74.32	67.01	65.95	67.88	65.89	64.36	60.13	60.7	69.78	72.11	66.28	68.17	96.76	96.57	92.52	91.31	90.87	89.74	91.51	91.21	76.45	70.33	76.16	74.27	68.41	62.85	67.47	67.75	66.21	70.53	55.02	54.72	16.99	12.27	13.8	13.91	15.26	16.2	15.25	21.72
	48 Hr	70.17	78.11	85.15	74.56	69.84	74.36	73.2	76.78	74.5	78.73	71.72	68.54	75.46	66.02	67.37	80.46	61.46	68.48	70.91	74.01	27.85	75.88	68.08	75.46	82.31	75.43	73.47	75.83	82.27	64.62	54.47	68.55	63.63	68.05	74.39	69.91	71.63	68.56	66.89	75.8	29.83	21.89	14.85	25.44	30.16	25.64	26.8	23.22
	24 Hr	84.79	90.22	96.49	98.12	95.95	85.73	71.35	69.94	67.99	96.04	95.99	96.49	69.72	82.27	71.59	94.05	92.29	94.3	93.99	67.49	66.22	73.11	79.17	90.07	87.62	77.71	81.23	80.05	70.63	75.74	71.5	81.38	86	80.02	81.58	86.96	83.67	69.22	75.94	61.35	15.21	9.78	3.51	1.88	4.05	14.27	28.65	30.06
	48 Hr	24.06	48.67	38.96	33.61	29.54	46.93	43.98	42.09	37.39	18.08	39.63	38.86	37.65	40.09	57.36	19.69	43.91	41.51	50.34	46.82	29.74	37.96	38	57.52	46.12	40.36	43.28	42.04	33.41	34.74	3.84	32.97	34.89	33.13	38.23	12.6	17.54	37.77	32.75	34.82	75.94	51.33	61.04	66.39	70.46	53.07	56.02	57.91
[truncated: 32 more columns]
